# Supplementary material for: Metabolic response of the Siberian wood frog Rana amurensis to extreme hypoxia
Source: Sci Rep. 2020 Sep 3;10:14604. doi: 10.1038/s41598-020-71616-4 (PMC7471963; doi:10.1038/s41598-020-71616-4)
Supplement: Supplementary file 1 — Supplementary Tables. [file 41598_2020_71616_MOESM1_ESM.xlsx]

## Sheet: Heart NMR
Compound		Heart c1	Heart c2	Heart c3	Heart c4	Heart c5	Heart c6	Heart hp1	Heart hp2	Heart hp3	Heart hp4	Heart hp5	Heart hp6
									Amino acids
Ac-Carnitine		0	0	0	3.67855	14.4266	7.20638	18.0931	22.806	14.5632	15.5247	18.3924	16.8568
Alanine		100.992	58.9806	60.9077	112.904	117.018	138.842	546.504	540.677	429.13	797.185	727.924	843.667
Asparagine		87.7067	58.4561	10.439	44.1023	39.6517	77.4983	55.6603	36.058	99.1023	78.5893	90.8639	68.8367
Aspartate		949.202	300.075	273.677	348.467	115.964	328.652	12.4814	18.6868	5.70222	34.6725	88.123	20.6843
Betaine		74.7248	124.363	117.697	xx	xx	xx	106.054	117.189	118.632	xx	xx	xx
Carnosine		420.528	750.271	948.193	1559.01	1001.5	1244.42	914.145	469.96	360.941	707.321	883.341	710.159
Glutamate		1445.77	1956.2	496.024	1068.1	786.299	1542.43	2125.44	1643.34	1034.38	1751.34	1132.9	1311.9
Glutamine		304.613	234.904	85.371	181.482	159.746	246.319	300.546	351.711	239.014	554.431	654.14	614.638
Glycine		113.46	165.514	101.674	153.366	116.932	116.725	xx	xx	xx	xx	xx	xx
Histidine		141.78	101.386	90.28	92.5657	155.926	144.99	154.741	118.998	160.044	96.0686	165.448	185.282
Isoleucine		31.3914	30.1616	7.83974	24.6171	17.741	23.7148	72.9666	64.7065	43.9265	90.7112	130.482	81.3855
Leucine		127.891	60.9624	39.6584	46.4187	30.6911	31.5554	147.559	137.103	106.796	166.949	227.191	144.128
Lysine		61.4467	48.6532	55.4438	80.0155	108.155	53.2271	230.898	309.151	141.348	234.04	282.708	205.402
Methionine		71.7732	77.2158	26.2189	60.4947	47.9734	73.3971	84.8907	66.4791	52.541	85.0946	78.381	74.944
N-Ac-Histidine		1098.11	1088.12	981.711	1073.92	857.539	960.541	1402.86	936.561	1453.33	1004.32	996.302	1250.19
Ornithine		175.832	200.393	134.514	137.117	133.894	96.7071	138.303	158.741	131.553	154.976	140.52	95.9528
Phenylalanine		14.8685	11.5708	11.564	0	0	0	118	69.6747	47.084	85.7312	118.165	105.603
Sarcosine		3.25866	0.510752	0.520032	0	0	0	13.9495	7.87428	3.25215	16.7123	13.6	10.2464
Taurine		1111.11	1948.65	1545.62	1103.37	976.162	1165.83	1457.26	1219.59	1652.15	1922.52	871.971	1665.63
Threonine		268.985	255.943	94.7764	203.707	106.539	75.5232	187.404	192.33	137.544	278.449	240.227	193.505
Tryptophan		46.1055	29.5574	0	0	0	0	13.1185	0	22.7507	0	0	0
Tyrosine		19.4647	16.1318	14.1175	18.3184	13.7904	9.76015	93.3324	60.4523	52.4324	86.2849	105.325	75.2599
Valine		44.1568	61.4647	19.4489	43.6454	28.7759	32.9698	98.9865	80.027	71.0676	140.888	172.843	125.242
Ergothioneine		46.0538	51.8601	84.1253	60.2687	87.9962	95.5964	67.4969	37.3305	58.706	80.5974	94.8728	70.5472
									Organic acids
Acetate		5511.98	5169.97	4538.07	4457.87	3859.92	5248.76	5267.67	4309.92	5050.38	4669.29	7894.9	6211.3
alpha-aminobutyrate		6.19794	0	0	0	0	0	0	0	0	0	0	0
Ascorbate		0	0	0	0	0	0	0	0	0	0	0	0
Citrate		228.814	183.148	110.586	120.914	203.629	146.245	192.346	135.216	193.946	126.891	134.677	168.867
Formate		61.6962	38.7994	28.9188	60.0257	40.6966	55.9782	37.6919	31.9235	39.9603	41.7931	96.2094	38.3866
Fumarate		26.9047	18.8083	8.71647	9.74534	6.246	14.0309	2.96473	4.91095	6.65296	11.769	13.8779	20.5229
GABA		0	0	0	0	0	0	0	0	0	0	0	0
Lactate		2049.45	1243.7	1122.57	259.892	1080.72	662.025	3428.37	4938.49	3750.03	4390.44	5099.12	4485.15
Succinate		40.7993	22.4069	13.3383	15.3288	53.1446	18.3637	165.268	91.3262	94.8537	180.484	156.066	99.0747
Pyruvate		11.3077	13.3582	7.45344	9.01554	5.59282	5.72146	11.1994	7.89246	8.81718	4.82302	9.23985	8.78272
									Alcohols, amines, and sugars
Choline		34.932	17.79	47.5166	22.5868	61.577	19.2049	136.982	111.101	53.7817	96.3169	87.9449	35.7541
Ethanol		29.7707	16.9288	31.757	10.0968	14.1549	22.0916	73.9621	18.8706	52.5855	11.7362	12.5118	14.3683
glucose		1106.87	912.694	462.044	1627.86	485.311	1020.77	2022.34	1925.58	1089.98	1509.86	1472.55	604.8
Glycerol		0	0	0	0	0	0	2318.14	1877.33	997.671	1512.01	1672.41	1290.1
Glycerophosphocholine		3773.85	4687.23	4108.35	3507.96	4004.12	4239.34	2332.15	3530.92	2915.52	1976.3	2881.83	3179.72
Phosphocholine		63.1445	40.5828	114.745	56.5233	123.113	50.7697	149.922	176.463	134.138	128.505	121.649	61.8805
2,3-butanediol		0	0	0	0	0	0	1683.72	426.648	682.874	534.645	516.83	343.787
Scyllo-inositol		13.1966	16.884	17.2524	18.0263	10.1528	11.1066	17.3492	6.96454	15.2451	20.924	21.0999	14.0394
Maltose		277.498	136.059	160.796	71.3661	204.754	121.94	131.662	118.59	110.752	157.586	151.366	147.969
									Antioxidants
GSH		317.582	404.811	265.46	272.944	179.552	176.607	265.237	313.198	212.987	236.478	399.408	237.404
									Osmolytes
Serine-phosphoethanolamine		1661.29	1682.62	1549.71	863.701	1577.65	1457.32	1146.9	1421.89	1092.64	956.43	1098.46	1155.65
									Nitrogenous bases, nucleotides, nucleosides
ADP		256.252	308.385	225.27	325.451	485.771	632.051	252.473	237.614	185.755	346.432	293.665	342.226
AMP		80.6784	46.7672	58.0306	39.2996	82.1437	41.6743	191.036	134.057	287.882	300.424	255.237	117.293
ATP		874.526	1020.88	968.695	472.079	517.056	444.971	213.926	235.427	183.976	129.942	44.0879	147.634
Creatine		2632.41	2486.96	2101.14	1452.54	2808.73	1838.65	2519.11	2579.82	2603.04	2702.73	2719.15	2617.63
Phosphocreatine		674.477	937.507	993.995	1113.08	656.02	1289.95	357.021	407.295	372.214	336.003	404.729	449.886
Creatinine		0	0	0	0	0	0	0	0	0	0	0	0
Inosinate		97.2455	5.67533	0.940294	7.58634	72.0826	5.67385	13.0721	1.42845	76.6649	14.879	65.0034	41.1748
Inosine		52.5567	10.6444	19.4463	21.667	50.3169	11.5809	38.2967	10.8181	104.821	40.2399	62.6271	45.5853
NAD		80.9218	122.191	116.846	104.056	93.439	121.871	75.296	81.4908	49.1283	68.0534	66.0758	61.3683
NADH		0	0	0	0	5.93505	5.63236	53.2202	37.5718	24.2005	20.4239	41.1733	17.6559

## Sheet: Liver NMR
Compound		Liver c1	Liver c2	Liver c3	Liver c4	Liver c5	Liver c6	Liver hp1	Liver hp2	Liver hp3	Liver hp4	Liver hp5	Liver hp6
								Amino acids
Ac-Carnitine		7.74872	16.9088	22.1678	16.1898	6.27863	13.4212	8.80946	9.47376	7.34892	12.6675	9.0092	7.69388
Alanine		213.04	146.201	52.8926	204.733	138.002	354.619	2665.56	2850.54	2830.36	5464.98	4103.03	5054.95
Asparagine		48.4464	94.4095	74.9984	98.4756	58.0963	69.8286	159.281	115.529	103.156	320.857	169.594	182.786
Aspartate		261.723	501.971	648.299	427.434	192.736	193.017	155.932	154.343	149.688	238.163	168.199	207.564
Betaine		67.0416	21.4544	49.2432	xx	xx	xx	35.7125	35.7058	33.608	xx	xx	xx
Carnosine		394.811	589.585	358.738	714.391	253.846	309.578	319.256	350.763	346.245	338.871	383.519	386.667
Glutamate		968.639	2213.28	1258.14	1610.45	691.683	981.439	2791.1	3551.66	3349.16	4119.49	3995.34	4079.81
Glutamine		102.672	105.361	59.5664	96.8143	113.511	108.034	668.61	765.91	554.356	2042.4	1642.23	1372.25
Glycine		693.343	301.006	1241.67	1288.52	669.461	539.388	xx	xx	xx	1301.03	1566.57	869.447
Histidine		60.4219	65.2772	33.353	65.423	68.37	53.9849	273.66	258.385	286.542	442.709	316.789	320.805
Isoleucine		13.9132	18.7802	19.0844	24.15	18.5158	20.1686	58.7597	62.2106	35.4714	100.834	92.0643	68.2037
Leucine		28.3403	44.0524	43.0125	55.8013	30.7381	37.9431	113.589	141.662	86.229	162.004	164.244	132.984
Lysine		53.8769	58.2212	53.7991	53.0472	63.28	49.9573	151.091	163.038	80.766	443.95	276.708	150.421
Methionine		44.2074	78.4012	45.5823	79.527	46.7402	48.715	110.491	158.275	143.583	201.699	204.903	181.205
N-Ac-Histidine		0	0	0	0	0	0	0	0	0	0	0	0
Ornithine		158.965	147.601	156.054	124.09	91.0137	77.2394	179.045	118.032	82.2054	288.489	172.611	111.324
Phenylalanine		8.1329	7.79445	7.25646	0	0	0	87.4063	82.9371	63.2907	99.6232	96.5949	88.1749
Sarcosine		14.3012	8.08432	9.43843	15.0757	7.89173	6.30176	51.6604	25.3992	22.7631	92.4765	82.2375	74.3271
Taurine		961.878	299.767	652.549	467.782	616.561	805.307	397.244	389.324	420.863	690.795	176.635	324.122
Threonine		166.915	486.979	424.054	462.147	139.36	237.759	552.28	637.863	452.663	1390.02	767.111	1080.55
Tryptophan		10.2214	0	10.8125	0	0	0	20.3528	16.0134	17.6613	0	0	0
Tyrosine		9.33591	9.03128	9.98734	15.9557	5.82641	10.4761	76.7515	62.734	45.7228	80.5895	95.3599	86.4112
Valine		32.2525	38.0285	44.3258	48.0766	41.1706	40.1516	86.0345	86.8941	57.107	142.5	140.886	96.1332
Acetate		1075.23	1563.48	1368.51	3475.52	2028.16	1851.09	1615.95	2153.15	1601.29	5390.39	3120.99	2979.09
alpha-aminobutyrate		6.5594	8.18319	11.4556	19.972	5.41861	8.55862	10.427	8.71763	9.7893	26.1492	10.5898	12.9276
Ascorbate		370.035	203.088	142.456	236.556	225.7	217.141	196.773	220.902	139.673	258.307	177.398	177.194
Citrate		29.1182	198.664	190.458	54.6725	180.92	399.873	288.13	293.96	193.324	270.642	281.891	279.631
Formate		21.2211	21.122	15.061	39.8299	32.659	21.3437	14.2757	19.6183	15.2513	62.5396	31.209	28.8749
Fumarate		66.5621	169.16	90.6338	86.9829	54.7048	57.6602	21.842	31.541	29.2039	25.8004	17.5475	22.9771
GABA		16.4648	13.8918	22.4245	25.2287	17.7351	12.8366	18.4724	28.7699	11.0048	61.0665	28.8985	28.0603
Lactate		209.198	104.193	58.646	116.447	187.265	363.514	1250.18	2580.01	1845.34	1791.14	2068.34	1666.59
Succinate		50.4667	94.7591	53.9256	55.0374	50.6221	71.4143	347.879	281.728	416.76	228.369	251.166	313.022
Pyruvate		40.4078	82.0031	53.6054	10.3385	15.5042	15.2078	25.0123	20.4823	20.2792	11.9291	9.71879	10.415
Choline		70.9444	70.2605	25.3373	74.6817	57.049	43.7407	45.19	37.6337	27.2852	54.873	48.0431	36.2213
Ethanol		48.4421	20.2893	13.8541	12.5804	16.0965	9.01684	18.113	23.1286	4.30395	7.11574	5.86898	6.61852
glucose		555.169	1582.08	791.011	1473.83	888.473	2577.7	2697.61	3736.11	1638.34	2326.96	2091.51	1500.86
Glycerol		0	0	0	0	0	0	1645.96	2099.97	870.796	1396.81	1438.22	1280.36
Glycerophosphocholine		1722.63	2430.69	779.773	1742.43	1380.55	1913.58	1509.13	1111.06	824.374	1176.06	685.949	837.757
Phosphocholine		976.396	811.178	479.454	969.222	750.434	685.501	607.337	680.511	388.81	779.679	369.01	495.278
2,3-butanediol		0	0	0	0	0	0	951.822	1696.75	633.332	300.102	426.501	1314.92
Scyllo-inositol		5.96328	14.2747	8.36923	9.94953	8.25373	6.13126	6.90364	5.62341	6.02036	10.891	11.0045	9.375
Maltose		84.7855	109.19	36.9405	62.3384	85.0226	23.2297	56.5678	45.6527	31.1395	220.834	91.3435	176.665
GSH		108.8	220.121	145.473	59.4836	48.0809	65.6151	232.281	262.652	243.139	412.15	231.386	326.518
Serine-phosphoethanolamine		640.928	654.964	548.323	749.103	688.175	695.578	290.427	330.105	217.67	547.785	365.653	269.054
ADP		197.033	183.039	118.167	363.974	219.345	162.369	264.632	316.262	245.801	275.705	197.189	131.953
AMP		66.5757	65.1151	27.3135	83.9066	45.7307	32.7443	393.301	319.537	286.764	565.073	384.541	532.455
ATP		605.004	645.028	483.32	755.252	637.935	535.899	175.146	321.289	206.135	79.8824	100.658	62.6317
Creatine		792.89	674.958	273.531	537.539	936.253	641.721	1314.71	1321.44	993.098	1467.52	1608.37	1150.54
Phosphocreatine		1490.56	762.556	807.392	1159.59	1658.41	1252.41	239.361	163.28	166.529	255.205	151.364	154.211
Creatinine		100.067	25.9067	54.035	28.8452	26.7001	31.7808	44.8538	26.0771	17.4599	25.1569	19.7031	14.0085
Inosinate		16.8631	12.9572	4.4079	26.774	10.635	6.23631	28.0897	13.3033	15.521	7.59756	12.2276	14.0913
Inosine		15.9609	10.8547	7.54192	15.5231	9.28857	15.644	19.772	8.96596	11.4005	17.0486	8.70428	17.2383
NAD		134.474	116.162	103.475	162.099	176.451	143.44	15.3579	18.0583	11.1919	10.3156	16.8307	26.8179
NADH		4.69185	0	0	4.39881	9.83128	6.98972	0	0	6.41598	0	7.52935	5.62238

## Sheet: Heart LC-MS
Compound	Chem. Formula	Theor. (M+H)+	ion	m/z	rtmin	rtmax	polarity
Heart hp1			Amino acids
Ac-Carnitine	C9H17NO4	204.123	[M+H]	204.122	18.9691	20.7123	+
Alanine	C3H7NO2	90.055	[M+H]	90.0546	28.8124	29.2869	+/-
Asparagine	C4H8N2O3	133.061	[M+H]	133.061	32.4162	32.9382	+/-
Aspartate	C4H7NO4	134.045	[M+H]	134.045	29.882	30.3025	+/-
Betaine	C5H11NO2	118.086	[M+H]	118.086	26.39	27.07	+/-
Carnosine	C9H14N4O3	227.114	[M+H]	227.116	40.8935	41.6214	+/-
Ergothioneine	C9H15N3O2S	230.096	[M+H]	230.095	28.2627	28.7982	+/-
Glutamate	C5H9NO4	148.06	[M+H]	148.06	29.6606	30.4455	+/-
Glutamine	C5H10N2O3	147.076	[M+H]	147.076	31.7538	32.3451	+/-
Glycine	C2H5NO2	76.0393	[M+H]	76.039	4.44859	4.6131	+
Histidine	C6H9N3O2	156.077	[M+H]	156.076	39.7192	40.1475	+/-
Isoleucine	C6H13NO2	132.102	[M+H]	132.102	24.5413	25.02	+/-
Leucine	C6H13NO2	132.102	[M+H]	132.102	25.02	25.52	+/-
Lysine	C6H14N2O2	147.113	[M+H]	147.112	40.1032	40.6293	+/-
Methionine	C5H11NO2S	150.058	[M+H]	150.058	25.5159	26.2255	+/-
N-Ac-Histidine	C8H11N3O3	198.087	[M+H]	198.087	29.4822	30.4847	+/-
Ornithine	C5H12N2O2	133.097	[M+H]	133.097	40.0824	40.5243	+/-
Phenylalanine	C9H11NO2	166.086	[M+H]	166.086	24.3372	24.7607	+/-
Sarcosine	C3H7NO2	90.055	[M+H]	90.0548	29.42	29.87	+/-
Taurine	C2H7NO3S	126.022	[M+H]	126.021	24.3236	25.0768	+/-
Threonine	C4H9NO3	120.066	[M+H]	120.065	29.7356	30.3815	+/-
Tryptophan	C11H12N2O2	205.097	[M+H]	205.095	24.6971	25.3905	+/-
Tyrosine	C9H11NO3	182.081	[M+H]	182.081	26.9665	27.5417	+/-
Valine	C5H11NO2	118.086	[M+H]	118.086	25.55	26.39	+
			Organic acids
alpha-aminobutyrate	C4H9NO2	104.071	[M+H]	104.07	26.9479	27.3923	+
Fumarate	C4H4O4	115.003	[M-H]	115.003	5.16	6.27	-
GABA	C4H9NO2	104.071	[M+H]	104.07	27.7243	28.0475	+
Lactate	C3H6O3	89.0233	[M-H]	89.0244	4.39	4.62	-
Succinate	C4H6O4	119.034	[M+Na]	141.015	4.52	4.69	+/-
Pyruvate	C3H4O3	89.0233	[M-H]	87.0085	3.80122	4.10475	-
			Alcohols, amines, and sugars
Choline	C5H13NO	104.107	[M+H]	104.107	22.4799	24.1986	+
glucose	C6H12O6	181.071	[M+Na]	203.053	23.6	24.8	+/-
Glycerol	C3H8O3	93.0546	[M+Na]	115.037	9.49	10.06	+
Glycerophosphocholine	C8H20NO6P	258.11	[M+H]	258.11	32.9694	33.7342	+
Phosphocholine	C5H14NO4P	184.073	[M+H]	184.074	34.6198	36.5685	+
2,3-butanediol	C4H10O2	91.0754	[M+Na]	113.057	40.9606	41.3523	+
Scyllo-inositol	C6H12O6	181.071	[M+Na]	203.053	20	22.5	+/-
Maltose	C12H22O11	343.123	[M+Na]	365.105	30.65	31.96	+/-
			Antioxidants
GSH	C10H17N3O6S	308.091	[M+H]	308.091	29.7473	30.6288	+/-
			Osmolytes
Serine-phosphoethanolamine	C5H13N2O6P	229.058	[M+H]	229.059	37.3368	37.8657	+/-
			Nitrogenous bases, nucleotides, nucleosides
ADP	C10H15N5O10P2	428.037	[M+H]	428.036	37.9435	39.3443	+
AMP	C10H14N5O7P	348.07	[M+H]	348.07	33.58	40	+
Creatine	C4H9N3O2	132.077	[M+H]	132.076	27.96	28.593	+/-
Creatinine	C4H7N3O	114.066	[M+H]	114.066	23.47	24.56	+
Inosine	C10H12N4O5	269.088	[M+H]	269.088	19.0346	19.7503	+/-
NAD	C21H27N7O14P2	664.116	[M+H]	664.115	38.1122	39.2499	+/-
NADH	C21H29N7O14P2	666.132	[M+H]	666.129	38.1122	39.2499	+/-

## Sheet: Liver LC-MS
Compound	Chem. Formula	Theor. [M+H]+/[M-H]-	ion	m/z	rt(min)	rt(max)	Polarity
Liver hp1			Amino acids
Ac-Carnitine	C9H17NO4	204.123	[M+H]	204.123	18.15	18.7	+
Alanine	C3H7NO2	90.055	[M+H]	90.0549	28.3646	28.8544	+/-
Asparagine	C4H8N2O3	133.061	[M+H]	133.06	32.3638	32.9556	+/-
Aspartate	C4H7NO4	134.045	[M+H]	134.045	29.3461	30.4851	+/-
Betaine	C5H11NO2	118.086	[M+H]	118.086	26.33	26.76	+/-
Carnosine	C9H14N4O3	227.114	[M+H]	227.116	40.7742	41.5181	+/-
Ergothioneine	C9H15N3O2S	230.096	[M+H]	230.096	28.09	28.64	+/-
Glutamate	C5H9NO4	148.06	[M+H]	148.06	29.2061	30.4045	+/-
Glutamine	C5H10N2O3	147.076	[M+H]	147.076	31.6084	32.4904	+/-
Glycine	C2H5NO2	76.0393	[M+H]	76.0391	4.44307	4.64163	+
Histidine	C6H9N3O2	156.077	[M+H]	156.077	39.4519	40.0842	+/-
Isoleucine	C6H13NO2	132.102	[M+H]	132.102	24.33	24.9	+/-
Leucine	C6H13NO2	132.102	[M+H]	132.102	24.9	25.42	+/-
Lysine	C6H14N2O2	147.113	[M+H]	147.112	39.9523	40.551	+/-
Methionine	C5H11NO2S	150.058	[M+H]	150.058	25.4507	26.0979	+/-
Ornithine	C5H12N2O2	133.097	[M+H]	133.097	39.9646	40.4931	+/-
Phenylalanine	C9H11NO2	166.086	[M+H]	166.086	24.2254	24.6677	+/-
Taurine	C2H7NO3S	126.022	[M+H]	126.021	24.3736	25.0405	+/-
Threonine	C4H9NO3	120.066	[M+H]	120.066	29.3572	30.0463	+/-
Tryptophan	C11H12N2O2	205.097	[M+H]	205.097	24.47	25.2568	+/-
Tyrosine	C9H11NO3	182.081	[M+H]	182.081	26.7312	27.2602	+/-
Valine/Betaine	C5H11NO2	118.086	[M+H]	118.086	25.59	26.33	+
			Organic acids
alpha-aminobutyrate	C4H9NO2	104.071	[M+H]	104.071	26.7926	27.3556	+
Ascorbate	C6H8O6	177.039	[M+H]	177.039	4.81	6.6	+/-
Fumarate	C4H4O4	115.003	[M-H]	115.004	5.06	6.23	-
GABA	C4H9NO2	104.071	[M+H]	104.071	27.4038	28.0632	+
Lactate	C3H6O3	89.0233	[M-H]	89.0244	4.37	4.61	-
Succinate	C4H6O4	119.034	[M+H]	119.034	4.52	4.74	+/-
Pyruvate	C3H4O3	87.0077	[M-H]	87.0086	3.82429	4.09251	-
			Alcohols, amines, and sugars
Choline	C5H13NO	104.107	[M+H]	104.107	19.5574	22.0706	+
glucose	C6H12O6	203.053	[M+Na]	203.053	23.6	24.8	+/-
Glycerol			[M+Na]	115.037	9.42	10.18	+
Glycerophosphocholine	C8H20NO6P	258.11	[M+H]	258.11	32.9024	33.7838	+
Phosphocholine	C5H14NO4P	184.073	[M+H]	184.074	34.3169	36.2545	+
2,3-butanediol	C4H10O2	91.0754	[M+Na]	113.057	40.7952	41.2088	+
Scyllo-inositol	C6H12O6	181.071	[M+Na]	203.053	20	22.5	+/-
Maltose	C12H22O11	343.123	[M+Na]	365.105	30.59	31.92	+/-
			Antioxidants
GSH	C10H17N3O6S	308.091	[M+H]	308.091	29.8117	30.6282	+/-
			Osmolytes
Serine-phosphoethanolamine	C5H13N2O6P	229.058	[M+H]	229.058	37.3686	37.8474	+/-
			Nitrogenous bases, nucleotides, nucleosides
ADP	C10H15N5O10P2	428.037	[M+H]	428.037	43.3946	53.1628	+/-
AMP	C10H14N5O7P	348.07	[M+H]	348.071	33.46	40	+
Creatine	C4H9N3O2	132.077	[M+H]	132.076	27.7247	28.3397	+/-
Creatinine	C4H7N3O	114.066	[M+H]	114.066	20.8	22.62	+
Inosine	C10H12N4O5	269.088	[M+H]	269.087	19.068	19.7376	+/-
NAD	C21H27N7O14P2	664.116	[M+H]	664.116	38.1448	39.1344	+/-
